# Supplementary material for: YAP-dependent necrosis occurs in early stages of Alzheimer’s disease and regulates mouse model pathology
Source: Nat Commun. 2020 Jan 24;11:507. doi: 10.1038/s41467-020-14353-6 (PMC6981281; doi:10.1038/s41467-020-14353-6)
Supplement: Supplementary file 23 — Source Data [file 41467_2020_14353_MOESM23_ESM.xlsx]

## Sheet: Figure 1a
figure1a
	normal control			disease control			MCI			AD
	Label	HMGB1 concentration (pg/ml)		Label	HMGB1 concentration (pg/ml)		Label	HMGB1 concentration (pg/ml)		Label	HMGB1 concentration (pg/ml)
	NC01	986		DC31	605		MCI06	205		AD01	346
	NC02	293		DC32	148		MCI07	241		AD02	302
	NC04	220		DC33	238		MCI08	515		AD03	402
	NC06	480		DC34	60		MCI09	754		AD04	1306
	NC07	720		DC35	133		MCI10	833		AD05	480
	NC08	1306		DC36	20		MCI11	992		AD06	3
	NC09	373		DC39	74		MCI12	1031		AD07	31
	NC11	56		DC40	358		MCI13	1071		AD08	586
	NC13	338		DC41	45		MCI14	1151		AD09	133
	NC15	155		DC43	23		MCI15	1190		AD10	453
	NC17	183		DC46	1508		MCI16	1548		AD13	84
	NC19	56		median	133		MCI17	1787		AD17	70
	NC21	141					MCI18	1906		AD18	184
	NC26	192					MCI19	2184		AD19	88
	NC27	706					MCI20	2344		AD21	80
	NC29	98					MCI21	2701		AD22	357
	NC44	1031					MCI22	3061		AD23	742
	NC45	2224					MCI23	3180		AD24	160
	NC48	873					MCI24	3220		AD25	160
	median	338					MCI25	3739		AD26	187
							MCI26	4258		AD27	107
							median	1548		AD29	754
										AD30	1588
										AD31	1627
										AD32	1111
										AD33	1151
										AD34	5178
										AD35	4858
										AD36	2702
										AD37	1151
										AD38	13772
										AD39	873
										AD40	1866
										AD41	1190
										AD42	714
										AD43	1429
										AD52	1747
										AD53	912
										AD54	674
										AD55	193
										AD56	169
										AD57	338
										AD58	79
										AD59	113
										AD60	20
										AD61	120
										AD62	182
										AD63	96
										AD64	257
										AD65	40
										AD66	89
										AD67	109
										AD69	480
										AD70	316
										AD72	226
										AD73	11
										median	327

## Sheet: Figure 1b
figure1b
	MCI vs normal control (AUC=0.860902)								AD vs normal control (AUC=0.491071)								MCI vs disease control (AUC=0.930736)								AD vs disease control (AUC=0.683442)								AD vs MCI (AUC=0.808673)
	CutOff	TP	FP	FN	TN	Sensitivity	Specificity		CutOff	TP	FP	FN	TN	Sensitivity	Specificity		CutOff	TP	FP	FN	TN	Sensitivity	Specificity		CutOff	TP	FP	FN	TN	Sensitivity	Specificity		CutOff	TP	FP	FN	TN	Sensitivity	Specificity
	Inf	0	0	21	19	0	1		Inf	0	0	56	19	0	1		Inf	0	0	21	11	0	1		Inf	0	0	56	11	0	1		Inf	0	0	21	56	0	1
	4258	1	0	20	19	0.047619	1		13772	1	0	55	19	0.0178571	1		4258	1	0	20	11	0.047619	1		13772	1	0	55	11	0.0178571	1		13772	0	1	21	55	0	0.982143
	3739	2	0	19	19	0.0952381	1		5178	2	0	54	19	0.0357143	1		3739	2	0	19	11	0.0952381	1		5178	2	0	54	11	0.0357143	1		5178	0	2	21	54	0	0.964286
	3220	3	0	18	19	0.142857	1		4858	3	0	53	19	0.0535714	1		3220	3	0	18	11	0.142857	1		4858	3	0	53	11	0.0535714	1		4858	0	3	21	53	0	0.946429
	3180	4	0	17	19	0.190476	1		2702	4	0	52	19	0.0714286	1		3180	4	0	17	11	0.190476	1		2702	4	0	52	11	0.0714286	1		4258	1	3	20	53	0.047619	0.946429
	3061	5	0	16	19	0.238095	1		2224	4	1	52	18	0.0714286	0.947368		3061	5	0	16	11	0.238095	1		1866	5	0	51	11	0.0892857	1		3739	2	3	19	53	0.0952381	0.946429
	2701	6	0	15	19	0.285714	1		1866	5	1	51	18	0.0892857	0.947368		2701	6	0	15	11	0.285714	1		1747	6	0	50	11	0.107143	1		3220	3	3	18	53	0.142857	0.946429
	2344	7	0	14	19	0.333333	1		1747	6	1	50	18	0.107143	0.947368		2344	7	0	14	11	0.333333	1		1627	7	0	49	11	0.125	1		3180	4	3	17	53	0.190476	0.946429
	2224	7	1	14	18	0.333333	0.947368		1627	7	1	49	18	0.125	0.947368		2184	8	0	13	11	0.380952	1		1588	8	0	48	11	0.142857	1		3061	5	3	16	53	0.238095	0.946429
	2184	8	1	13	18	0.380952	0.947368		1588	8	1	48	18	0.142857	0.947368		1906	9	0	12	11	0.428571	1		1508	8	1	48	10	0.142857	0.909091		2702	5	4	16	52	0.238095	0.928571
	1906	9	1	12	18	0.428571	0.947368		1429	9	1	47	18	0.160714	0.947368		1787	10	0	11	11	0.47619	1		1429	9	1	47	10	0.160714	0.909091		2701	6	4	15	52	0.285714	0.928571
	1787	10	1	11	18	0.47619	0.947368		1306	10	2	46	17	0.178571	0.894737		1548	11	0	10	11	0.52381	1		1306	10	1	46	10	0.178571	0.909091		2344	7	4	14	52	0.333333	0.928571
	1548	11	1	10	18	0.52381	0.947368		1190	11	2	45	17	0.196429	0.894737		1508	11	1	10	10	0.52381	0.909091		1190	11	1	45	10	0.196429	0.909091		2184	8	4	13	52	0.380952	0.928571
	1306	11	2	10	17	0.52381	0.894737		1151	13	2	43	17	0.232143	0.894737		1190	12	1	9	10	0.571429	0.909091		1151	13	1	43	10	0.232143	0.909091		1906	9	4	12	52	0.428571	0.928571
	1190	12	2	9	17	0.571429	0.894737		1111	14	2	42	17	0.25	0.894737		1151	13	1	8	10	0.619048	0.909091		1111	14	1	42	10	0.25	0.909091		1866	9	5	12	51	0.428571	0.910714
	1151	13	2	8	17	0.619048	0.894737		1031	14	3	42	16	0.25	0.842105		1071	14	1	7	10	0.666667	0.909091		912	15	1	41	10	0.267857	0.909091		1787	10	5	11	51	0.47619	0.910714
	1071	14	2	7	17	0.666667	0.894737		986	14	4	42	15	0.25	0.789474		1031	15	1	6	10	0.714286	0.909091		873	16	1	40	10	0.285714	0.909091		1747	10	6	11	50	0.47619	0.892857
	1031	15	3	6	16	0.714286	0.842105		912	15	4	41	15	0.267857	0.789474		992	16	1	5	10	0.761905	0.909091		754	17	1	39	10	0.303571	0.909091		1627	10	7	11	49	0.47619	0.875
	992	16	3	5	16	0.761905	0.842105		873	16	5	40	14	0.285714	0.736842		833	17	1	4	10	0.809524	0.909091		742	18	1	38	10	0.321429	0.909091		1588	10	8	11	48	0.47619	0.857143
	986	16	4	5	15	0.761905	0.789474		754	17	5	39	14	0.303571	0.736842		754	18	1	3	10	0.857143	0.909091		714	19	1	37	10	0.339286	0.909091		1548	11	8	10	48	0.52381	0.857143
	873	16	5	5	14	0.761905	0.736842		742	18	5	38	14	0.321429	0.736842		605	18	2	3	9	0.857143	0.818182		674	20	1	36	10	0.357143	0.909091		1429	11	9	10	47	0.52381	0.839286
	833	17	5	4	14	0.809524	0.736842		720	18	6	38	13	0.321429	0.684211		515	19	2	2	9	0.904762	0.818182		605	20	2	36	9	0.357143	0.818182		1306	11	10	10	46	0.52381	0.821429
	754	18	5	3	14	0.857143	0.736842		714	19	6	37	13	0.339286	0.684211		358	19	3	2	8	0.904762	0.727273		586	21	2	35	9	0.375	0.818182		1190	12	11	9	45	0.571429	0.803571
	720	18	6	3	13	0.857143	0.684211		706	19	7	37	12	0.339286	0.631579		241	20	3	1	8	0.952381	0.727273		480	23	2	33	9	0.410714	0.818182		1151	13	13	8	43	0.619048	0.767857
	706	18	7	3	12	0.857143	0.631579		674	20	7	36	12	0.357143	0.631579		238	20	4	1	7	0.952381	0.636364		453	24	2	32	9	0.428571	0.818182		1111	13	14	8	42	0.619048	0.75
	515	19	7	2	12	0.904762	0.631579		586	21	7	35	12	0.375	0.631579		205	21	4	0	7	1	0.636364		402	25	2	31	9	0.446429	0.818182		1071	14	14	7	42	0.666667	0.75
	480	19	8	2	11	0.904762	0.578947		480	23	8	33	11	0.410714	0.578947		148	21	5	0	6	1	0.545455		358	25	3	31	8	0.446429	0.727273		1031	15	14	6	42	0.714286	0.75
	373	19	9	2	10	0.904762	0.526316		453	24	8	32	11	0.428571	0.578947		133	21	6	0	5	1	0.454545		357	26	3	30	8	0.464286	0.727273		992	16	14	5	42	0.761905	0.75
	338	19	10	2	9	0.904762	0.473684		402	25	8	31	11	0.446429	0.578947		74	21	7	0	4	1	0.363636		346	27	3	29	8	0.482143	0.727273		912	16	15	5	41	0.761905	0.732143
	293	19	11	2	8	0.904762	0.421053		373	25	9	31	10	0.446429	0.526316		60	21	8	0	3	1	0.272727		338	28	3	28	8	0.5	0.727273		873	16	16	5	40	0.761905	0.714286
	241	20	11	1	8	0.952381	0.421053		357	26	9	30	10	0.464286	0.526316		45	21	9	0	2	1	0.181818		316	29	3	27	8	0.517857	0.727273		833	17	16	4	40	0.809524	0.714286
	220	20	12	1	7	0.952381	0.368421		346	27	9	29	10	0.482143	0.526316		23	21	10	0	1	1	0.0909091		302	30	3	26	8	0.535714	0.727273		754	18	17	3	39	0.857143	0.696429
	205	21	12	0	7	1	0.368421		338	28	10	28	9	0.5	0.473684		20	21	11	0	0	1	0		257	31	3	25	8	0.553571	0.727273		742	18	18	3	38	0.857143	0.678571
	192	21	13	0	6	1	0.315789		316	29	10	27	9	0.517857	0.473684										238	31	4	25	7	0.553571	0.636364		714	18	19	3	37	0.857143	0.660714
	183	21	14	0	5	1	0.263158		302	30	10	26	9	0.535714	0.473684										226	32	4	24	7	0.571429	0.636364		674	18	20	3	36	0.857143	0.642857
	155	21	15	0	4	1	0.210526		293	30	11	26	8	0.535714	0.421053										193	33	4	23	7	0.589286	0.636364		586	18	21	3	35	0.857143	0.625
	141	21	16	0	3	1	0.157895		257	31	11	25	8	0.553571	0.421053										187	34	4	22	7	0.607143	0.636364		515	19	21	2	35	0.904762	0.625
	98	21	17	0	2	1	0.105263		226	32	11	24	8	0.571429	0.421053										184	35	4	21	7	0.625	0.636364		480	19	23	2	33	0.904762	0.589286
	56	21	19	0	0	1	0		220	32	12	24	7	0.571429	0.368421										182	36	4	20	7	0.642857	0.636364		453	19	24	2	32	0.904762	0.571429
									193	33	12	23	7	0.589286	0.368421										169	37	4	19	7	0.660714	0.636364		402	19	25	2	31	0.904762	0.553571
									192	33	13	23	6	0.589286	0.315789										160	39	4	17	7	0.696429	0.636364		357	19	26	2	30	0.904762	0.535714
									187	34	13	22	6	0.607143	0.315789										148	39	5	17	6	0.696429	0.545455		346	19	27	2	29	0.904762	0.517857
									184	35	13	21	6	0.625	0.315789										133	40	6	16	5	0.714286	0.454545		338	19	28	2	28	0.904762	0.5
									183	35	14	21	5	0.625	0.263158										120	41	6	15	5	0.732143	0.454545		316	19	29	2	27	0.904762	0.482143
									182	36	14	20	5	0.642857	0.263158										113	42	6	14	5	0.75	0.454545		302	19	30	2	26	0.904762	0.464286
									169	37	14	19	5	0.660714	0.263158										109	43	6	13	5	0.767857	0.454545		257	19	31	2	25	0.904762	0.446429
									160	39	14	17	5	0.696429	0.263158										107	44	6	12	5	0.785714	0.454545		241	20	31	1	25	0.952381	0.446429
									155	39	15	17	4	0.696429	0.210526										96	45	6	11	5	0.803571	0.454545		226	20	32	1	24	0.952381	0.428571
									141	39	16	17	3	0.696429	0.157895										89	46	6	10	5	0.821429	0.454545		205	21	32	0	24	1	0.428571
									133	40	16	16	3	0.714286	0.157895										88	47	6	9	5	0.839286	0.454545		193	21	33	0	23	1	0.410714
									120	41	16	15	3	0.732143	0.157895										84	48	6	8	5	0.857143	0.454545		187	21	34	0	22	1	0.392857
									113	42	16	14	3	0.75	0.157895										80	49	6	7	5	0.875	0.454545		184	21	35	0	21	1	0.375
									109	43	16	13	3	0.767857	0.157895										79	50	6	6	5	0.892857	0.454545		182	21	36	0	20	1	0.357143
									107	44	16	12	3	0.785714	0.157895										74	50	7	6	4	0.892857	0.363636		169	21	37	0	19	1	0.339286
									98	44	17	12	2	0.785714	0.105263										70	51	7	5	4	0.910714	0.363636		160	21	39	0	17	1	0.303571
									96	45	17	11	2	0.803571	0.105263										60	51	8	5	3	0.910714	0.272727		133	21	40	0	16	1	0.285714
									89	46	17	10	2	0.821429	0.105263										45	51	9	5	2	0.910714	0.181818		120	21	41	0	15	1	0.267857
									88	47	17	9	2	0.839286	0.105263										40	52	9	4	2	0.928571	0.181818		113	21	42	0	14	1	0.25
									84	48	17	8	2	0.857143	0.105263										31	53	9	3	2	0.946429	0.181818		109	21	43	0	13	1	0.232143
									80	49	17	7	2	0.875	0.105263										23	53	10	3	1	0.946429	0.0909091		107	21	44	0	12	1	0.214286
									79	50	17	6	2	0.892857	0.105263										20	54	11	2	0	0.964286	0		96	21	45	0	11	1	0.196429
									70	51	17	5	2	0.910714	0.105263										11	55	11	1	0	0.982143	0		89	21	46	0	10	1	0.178571
									56	51	19	5	0	0.910714	0										3	56	11	0	0	1	0		88	21	47	0	9	1	0.160714
									40	52	19	4	0	0.928571	0																		84	21	48	0	8	1	0.142857
									31	53	19	3	0	0.946429	0																		80	21	49	0	7	1	0.125
									20	54	19	2	0	0.964286	0																		79	21	50	0	6	1	0.107143
									11	55	19	1	0	0.982143	0																		70	21	51	0	5	1	0.0892857
									3	56	19	0	0	1	0																		40	21	52	0	4	1	0.0714286
																																	31	21	53	0	3	1	0.0535714
																																	20	21	54	0	2	1	0.0357143
																																	11	21	55	0	1	1	0.0178571
																																	3	21	56	0	0	1	0

## Sheet: Figure 2b
figure2b
5xFAD
1 month	active	secondary	ghost		3 months	active	secondary	ghost		6 months	active	secondary	ghost		12 months	active	secondary	ghost		18 months	active	secondary	ghost
#1	0.1	0	0		#1	2.4	0.7	0		#1	1.9	1.4	0.3		#1	1.2	2.3	0.7		#1	0.3	2.3	1
#2	0	0	0		#2	2.9	0.9	0		#2	3.27273	2.27273	0.545455		#2	1.18182	2.45455	1.18182		#2	0.454545	2.27273	1.45455
#3	0	0	0		#3	4.3	0.7	0.1		#3	1.2	1	0.4		#3	0.7	2.2	0.6		#3	0.4	1.3	1.7
										#4	1.84615	0.461538	0.384615		#4	0.3	1.8	1.5		#4	0.3	1	1.8
average	0.0333333	0	0		average	3.2	0.766667	0.0333333		average	2.05472	1.28357	0.407517		average	0.845455	2.18864	0.995455		average	0.363636	1.71818	1.48864
SEM	0.0333333	0	0		SEM	0.568624	0.0666667	0.0333333		SEM	0.503491	0.440724	0.0588479		SEM	0.215546	0.139725	0.210748		SEM	0.0452521	0.328882	0.205055

## Sheet: Figure2c
figure2c
APP-KI
1 month	active	secondary	ghost		3 months	active	secondary	ghost		6 months	active	secondary	ghost		12 months	active	secondary	ghost		18 months	active	secondary	ghost
#1	0.1	0	0		#1	2.5	0	0		#1	1.6	0.3	0.3		#1	0.5	1.8	1		#1	0.5	1	1.1
#2	0	0	0		#2	2.4	0.6	0.1		#2	2.1	1.8	0.7		#2	0.6	1.7	1.1		#2	0.6	1.3	1.9
#3	0	0	0		#3	3	0.3	0		#3	1.5	1.7	0.7		#3	0.8	1.5	1.3		#3	0.1	1.6	2
																				#4		1	2.5
average	0.0333333	0	0		average	2.63333	0.3	0.0333333		average	1.73333	1.26667	0.566667		average	0.633333	1.66667	1.13333		average	0.4	1.225	1.875
SEM	0.0333333	0	0		SEM	0.185592	0.173205	0.0333333		SEM	0.185592	0.484195	0.133333		SEM	0.0881917	0.0881917	0.0881917		SEM	0.152753	0.173205	0.2848

## Sheet: Figure 2e
figure2e
active necrosis
	control	MCI	AD
#1	0	1.65	0.3
#2	0	1.8	0.15
#3	0	1.65	0.15
#4	0	1.55	0.15
#5	0	1.45	0.2
#6	0.05	1.5	0.35
#7	0	1.75	0.2
#8	0	2.2	0.05
#9	0	0.7	0.3
#10	0.05	1	0.2
#11		2.05	0.25
#12		1.65	0.05
#13		1.7	0.25
#14		1	0.1
#15		2	0.1
#16		1.3	0.1
median	0	1.65	0.175

## Sheet: figure 2g
figure2g
	time point (days)	30	60	90	120	150	180	360	540	600
	measured value	0.0333333		3.2			2.05472	0.845455	0.363636
	optimized curve	( 0 )	3.70607	3.19916	2.76158	2.38386	2.0578	0.851408	0.352267	0.262493

## Sheet: Figure 2h
figure2h
5xFAD
2 months	active necrosis
#1	4.2
#2	3.9
#3	3.2
average	3.76667

## Sheet: Figure 3b
figure3b
	5xFAD at 1M											Non-Tg at 1M
	time point											time point
	(hour)	#1	#2	#3	#4	#5	#6	#7	#8	#9		(hour)	#1	#2	#3	#4	#5	#6	#7	#8	#9
		284.308	319.757	173.259	556.808	366.526	497.435	1065.25	692.289	897.771			86.7125	47.5862	87.7591	65.5885	57.0437	89.6549	27.4695	60.4479	65.9241
		212.648	347.936	190.771	1051.88	581.75	1386.48	1504.41	1269.88	1306.54			70.8693	44.7242	90.4315	65.2179	80.0201	93.9768	25.6669	57.9039	46.3809
	1h	367.768	423.113	307.73	209.137	81.0622	204.32	194.699	126.174	158.345		1h	79.0086	45.7333	99.7219	52.7578	50.5588	69.9762	20.5586	55.4017	47.9005
		395.81	541.245	257.492	344.587	93.4147	193.525	210.467	146.24	153.225			97.574	47.201	88.2144	54.1992	56.699	97.5873	26.9735	51.9439	44.5972
		435.561	373.212	208.687	217.419	153.278	181.981	194.517	61.0436	132.624			84.0834	55.2387	87.8668	56.1303	64.5151	89.9569	26.2503	56.2302	60.6385
	2h	389.429	315.769	199.943	197.86	151.488	165.523	206.182	122.322	173.256		2h	103.526	49.4497	70.9991	55.9014	47.7926	82.0547	28.7717	60.341	72.3023
		401.422	321.39	238.975	238.736	146.69	159.738	209.542	185.013	174.988			92.2654	49.0202	92.4911	47.1188	49.0799	76.6716	25.8594	52.0164	53.2932
		333.537	400.187	234.626	278.851	144.6	169.551	180.943	218.402	262.282			102.462	47.772	83.606	43.1349	49.7912	83.0464	32.9225	58.4708	55.4845
	3h	432.893	343.87	174.411	304.987	175.044	186.836	155.711	170.858	264.506		3h	93.7162	41.6511	95.3392	36.6351	32.8587	89.8	25.0457	57.1083	52.7299
		256.809	283.047	171.608	239.658	182.596	188.281	222.464	186.466	250.01			90.1162	37.2553	85.9983	46.9746	65.147	63.5738	26.3405	58.6306	68.8799
	5xFAD at 3M											Non-Tg at 3M
	time point											time point
	(hour)	#1	#2	#3	#4	#5	#6	#7	#8	#9		(hour)	#1	#2	#3	#4	#5	#6	#7	#8	#9
		172.79	167.633	120.39	225.141	243.78	465.148	297.702	600.549	292.077			45.3759	21.7132	35.7347	53.9135	67.1334	44.8053	20.5807	57.5677	37.1435
		161.973	196.467	133.603	241.106	251.588	292.018	243.496	426.643	281.325			43.4187	21.8143	31.8703	51.3397	66.4498	62.964	24.9658	56.0266	35.7635
	1h	395.883	176.675	280.511	241.723	313.071	353.804	187.032	387.959	144.326		1h	44.9583	24.4749	48.7861	49.5237	64.0068	55.5625	24.7012	52.9636	34.5929
		71.3999	202.602	202.44	190.039	188.888	302.757	137.593	378.775	191.359			41.4531	20.1721	49.0507	48.5356	66.8421	55.461	20.9217	52.3114	42.8357
		162.857	174.8	352.747	150.148	232.019	280.769	223.12	341.696	136.768			40.2292	20.7137	39.426	44.0771	61.4133	47.8831	28.0068	61.902	42.2518
	2h	62.4307	277.216	286.259	180.33	286.227	236.233	174.101	347.765	196.015		2h	40.2292	20.7137	39.426	44.0771	64.0179	59.201	28.6667	61.902	42.2518
		52.0883	419.821	304.28	304.294	243.22	247.856	247.522	349.674	190.068			42.1099	17.5314	29.9382	50.8102	62.0643	57.2994	33.8601	62.8074	38.1985
		55.2592	283.516	222.565	193.809	229.251	146.142	189.24	252.372	173.076			42.3861	17.5572	32.7932	51.2414	74.9349	45.7762	21.0598	55.6162	37.3253
	3h	52.2404	211.626	291.332	181.157	258.128	114.67	203.744	276.855	226.971		3h	40.1534	19.9399	29.1698	46.3212	59.7984	47.2433	32.6554	54.9863	33.905
		51.7284	311.821	318.006	132.724	189.583	56.4119	132.179	300.758	423.066			41.2409	21.393	26.4101	53.2944	66.6983	54.3925	30.0283	60.9395	41.1926
	5xFAD at 6M											Non-Tg at 6M
	time point											time point
	(hour)	#1	#2	#3	#4	#5	#6	#7	#8	#9		(hour)	#1	#2	#3	#4	#5	#6	#7	#8	#9
		349.303	143.625	376.461	178.069	266.407	291.908	401.68	276.413	259.529			96.777	68.0264	46.013	68.1757	74.9505	73.1843	78.2011	68.9622	62.5927
		328.245	173.704	394.371	156.779	230.192	178.027	302.529	372.521	200.325			101.93	89.2828	44.519	74.0526	82.8818	77.1177	79.4774	68.4696	69.1827
	1h	322.806	202.438	188.408	144.184	130.63	163.018	450.742	207.963	271.14		1h	103.23	79.0955	53.9773	71.1659	65.8602	68.7187	72.8279	66.5881	72.2544
		330.978	200.158	419.48	166.548	251.195	305.855	425.382	376.577	339.978			95.775	78.8235	49.5829	73.2633	65.3147	65.6775	89.3519	58.6205	82.1886
		231.617	239.33	434.26	167.742	263.472	194.029	436.536	288.149	256.966			103.64	74.8047	49.182	73.1059	69.382	67.2873	93.6615	72.9754	87.2374
	2h	331.298	207.628	414.839	156.247	370.025	212.215	439.782	241.421	195.989		2h	103.355	85.7455	45.4813	74.6438	64.0883	72.4217	99.183	70.7055	78.8016
		295.35	289.222	287.464	244.762	237.739	99.8827	535.9	346.497	274.013			105.27	89.4812	47.9923	77.7765	65.3798	61.6563	98.8215	77.2233	84.4441
		254.455	178.065	280.965	72.4889	219.854	127.605	324.183	215.669	209.996			112.4	96.6206	39.8914	65.864	59.3631	61.153	99.4708	75.8579	81.3166
	3h	270.388	282.216	297.796	58.748	197.75	143.981	378.922	247.289	221.209		3h	93.9524	87.379	43.2281	70.7798	52.5632	68.7966	93.3105	72.82	67.9056
		270.084	261.924	277.581	59.7094	180.462	97.927	468.85	274.591	268.268			96.5839	78.6411	36.1698	62.9464	55.4514	71.0424	87.8249	73.316	79.3665

## Sheet: Figure 3c
figure3c
	SD at 1M												QD at 1M
		#1	#2	#3	#4	#5	#6	#7	#8	#9	median			#1	#2	#3	#4	#5	#6	#7	#8	#9	median
	5xFAD	76.6893	74.1869	44.0769	263.667	152.665	383.373	470.641	377.614	396.808	263.667		5xFAD	51.7018	36.6392	29.6934	55.9695	17.7927	14.4814	12.4512	39.6137	50.9387	36.6392
	Non-Tg	10.2587	4.80027	7.6683	9.18612	12.6904	10.833	3.09313	3.01887	9.72676	9.18612		Non-Tg	5.93441	1.86583	2.76886	4.5312	6.69477	5.95014	0.815237	1.4909	7.74745	4.5312
	SD at 3M												QD at 3M
		#1	#2	#3	#4	#5	#6	#7	#8	#9	median			#1	#2	#3	#4	#5	#6	#7	#8	#9	median
	5xFAD	108.566	80.4986	78.4777	50.1849	38.253	119.874	51.1706	97.5475	86.3358	80.4986		5xFAD	54.8205	50.159	46.7857	28.2889	13.2748	65.7039	30.5341	37.3352	45.206	45.206
	Non-Tg	1.9043	2.04605	7.88369	3.52	4.22947	6.23079	4.86249	3.91419	3.35588	3.91419		Non-Tg	1.33921	0.8176	4.50239	2.22016	2.1281	4.73096	3.85886	3.2588	2.93924	2.93924
	SD at 6M												QD at 6M
		#1	#2	#3	#4	#5	#6	#7	#8	#9	median			#1	#2	#3	#4	#5	#6	#7	#8	#9	median
	5xFAD	39.7323	48.6906	81.5888	59.6892	63.0746	72.3159	68.5853	61.5379	43.9774	61.5379		5xFAD	30.0672	36.3436	63.5663	38.5154	28.5634	37.9847	31.6953	44.5111	28.8116	36.3436
	Non-Tg	5.57776	8.40855	5.08912	4.43535	8.91111	5.0334	9.54514	5.33621	8.07128	5.57776		Non-Tg	3.46829	5.06007	2.66687	2.51427	3.97858	2.99846	7.98361	2.31905	6.00999	3.46829

## Sheet: Figure 4b
figure4b
% of ER ballooning cells
	control	MCI	AD
#1	0.0220588	0.226562	0.016
#2	0.0266667	0.192857	0.029703
#3	0.0121212	0.166667	0.039604
Average	0.0202822	0.195362	0.0284356

[truncated: 52 more sheets: Figure 5b, Figure 5c, Figure 5d, Figure 5e, Figure 6b, Figure 6c, Figure 6e, Figure 6g, Figure 6i, Figure 6j, Figure 7b, Figure 7d, Figure 7e, Figure 7f, Figure 8c, Figure 9b, Figure 9c, Figure 9d, Figure 9e, Figure 9f …]
